# Supplementary material for: 5-Bromo-N-methyl­pyrimidin-2-amine
Source: Acta Crystallogr Sect E Struct Rep Online. 2011 Dec 14;68(Pt 1):o111. doi: 10.1107/S1600536811051531 (PMC3254458; doi:10.1107/S1600536811051531)
Supplement: Supplementary file 2 [file e-68-0o111-Isup2.hkl]

# 
# h,k,l, Fc-squared, Fo-squared, sigma(Fo-squared) and status flag 
# 
data_I
_shelx_title ' X in P-1' 
_shelx_refln_list_code          4 
_shelx_F_calc_maximum      119.09 
_exptl_crystal_F_000       184.00 
_reflns_d_resolution_high  0.8294 
 
loop_ 
 _symmetry_equiv_pos_as_xyz 
 'x, y, z' 
 '-x, -y, -z' 
 
_cell_length_a     3.9900 
_cell_length_b     9.8620 
_cell_length_c    10.0060 
_cell_angle_alpha  61.570 
_cell_angle_beta   83.840 
_cell_angle_gamma  87.450 
 
_shelx_F_squared_multiplier     1.000 
 
loop_ 
 _refln_index_h 
 _refln_index_k 
 _refln_index_l 
 _refln_F_squared_calc 
 _refln_F_squared_meas 
 _refln_F_squared_sigma 
 _refln_observed_status 
   1   0   0     2477.58     2489.24     12.52 o 
   2   0   0      322.00      299.43      8.37 o 
   3   0   0      368.30      380.03     15.44 o 
   4   0   0       16.73       28.25     20.44 o 
  -4   1   0       14.22       24.03     16.01 o 
  -3   1   0       40.63       55.67     10.02 o 
  -2   1   0     1058.03      941.43     12.36 o 
  -1   1   0      438.57      482.11      6.36 o 
   0   1   0     1173.45     1340.52     61.74 o 
   1   1   0     8245.77     8078.40     99.94 o 
   2   1   0      336.54      350.91      9.17 o 
   3   1   0       96.32       95.36     12.72 o 
   4   1   0      115.70      104.12     22.40 o 
  -4   2   0       92.90      104.93     15.97 o 
  -3   2   0       97.68       81.61     10.16 o 
  -2   2   0      148.68      143.89      7.08 o 
  -1   2   0     2693.22     3075.87     17.83 o 
   0   2   0      686.26      777.67     92.33 o 
   1   2   0        2.06        2.54      3.82 o 
   2   2   0      762.19      793.03     13.27 o 
   3   2   0      146.61      133.34     14.39 o 
   4   2   0        2.23       25.22     22.66 o 
  -4   3   0       27.81       26.38     14.42 o 
  -3   3   0      358.50      329.28     13.41 o 
  -2   3   0      655.99      694.58     13.22 o 
  -1   3   0       43.70       46.76      5.39 o 
   0   3   0     2106.69     2064.97    239.42 o 
   1   3   0      123.40      130.99      6.35 o 
   2   3   0       26.88       35.76      7.98 o 
   3   3   0      197.21      178.18     17.06 o 
   4   3   0      104.24       80.81     27.07 o 
  -4   4   0        0.63        1.03     13.44 o 
  -3   4   0       27.17       27.87     11.20 o 
  -2   4   0      529.67      509.23     14.70 o 
  -1   4   0     1186.84     1280.06     15.23 o 
   0   4   0       10.10       10.95      8.98 o 
   1   4   0      757.46      840.96     15.08 o 
   2   4   0       51.72       44.19      8.91 o 
   3   4   0        1.32       15.53     15.53 o 
   4   4   0       23.95       24.28     27.65 o 
  -4   5   0        9.11       13.03     13.99 o 
  -3   5   0       49.83       46.34     12.71 o 
  -2   5   0        0.40        7.45     10.14 o 
  -1   5   0      338.98      337.56     10.24 o 
   0   5   0      702.98      645.69    118.11 o 
   1   5   0        0.14        6.44     10.36 o 
   2   5   0      248.08      225.51     12.04 o 
   3   5   0       71.37       81.73     16.88 o 
   4   5   0        3.37       16.76     28.08 o 
  -3   6   0       70.48       94.59     15.54 o 
  -2   6   0      158.76      173.47     14.60 o 
  -1   6   0       51.76       49.07      7.33 o 
   0   6   0      507.82      535.25     92.33 o 
   1   6   0      394.74      378.79     20.06 o 
   2   6   0        8.65        9.74      9.74 o 
   3   6   0       36.29       55.50     16.99 o 
  -3   7   0        0.13       22.40     14.09 o 
  -2   7   0       81.17       85.76     14.73 o 
  -1   7   0      106.19       99.43      9.04 o 
   0   7   0      182.46      159.91     14.44 o 
   1   7   0      302.53      294.94     21.35 o 
   2   7   0       84.04       68.59     10.66 o 
   3   7   0        2.01        4.29     16.98 o 
  -3   8   0       34.29       34.56     16.66 o 
  -2   8   0        0.01       14.02     14.02 o 
  -1   8   0       90.38       75.57      9.70 o 
   0   8   0      110.60      122.62     22.97 o 
   1   8   0       31.57       29.17     17.28 o 
   2   8   0       31.43       23.57     10.45 o 
   3   8   0        4.50        1.18     14.61 o 
  -2   9   0       31.14       44.20     15.29 o 
  -1   9   0        1.71        6.24      8.68 o 
   0   9   0       45.32       45.72     10.19 o 
   1   9   0       58.16       28.23     18.06 o 
   2   9   0        0.06        2.49      9.35 o 
  -1  10   0       22.99        7.94      8.69 o 
   0  10   0        0.05        1.18      6.98 o 
   1  10   0        0.54        0.52     14.92 o 
  -1  -9   1        6.09        2.95     27.67 o 
   0  -9   1       20.11       27.09     22.87 o 
   1  -9   1       37.97       43.94     18.45 o 
   2  -9   1        1.76        0.82     15.51 o 
  -2  -8   1       58.48       43.66     18.00 o 
  -1  -8   1       53.58       73.85     26.54 o 
   0  -8   1        5.23        0.23     16.14 o 
   1  -8   1       52.15       46.49     15.80 o 
   2  -8   1       36.74       61.81     14.74 o 
  -3  -7   1       71.53       61.97     15.69 o 
  -2  -7   1       28.47       52.21     14.57 o 
  -1  -7   1      127.92       97.23     23.85 o 
   0  -7   1       68.76       69.64     27.66 o 
   1  -7   1        4.14        2.96     11.59 o 
   2  -7   1       22.18       23.93      7.16 o 
   3  -7   1       14.09       12.89     15.87 o 
  -3  -6   1       37.51       27.43     14.72 o 
  -2  -6   1      223.40      227.06     13.69 o 
  -1  -6   1       96.64       94.01     18.15 o 
   0  -6   1      247.41      317.57     35.57 o 
   1  -6   1      277.76      279.83     13.42 o 
   2  -6   1       56.19       61.03     11.57 o 
   3  -6   1        0.21       14.62     14.62 o 
  -3  -5   1       26.13       37.39     13.37 o 
  -2  -5   1      129.46      121.90     10.61 o 
  -1  -5   1      450.29      467.83     18.05 o 
   0  -5   1      260.27      271.35     11.69 o 
   1  -5   1      123.71      122.92      8.84 o 
   2  -5   1      272.63      260.88     13.70 o 
   3  -5   1       78.51      107.59     14.97 o 
   4  -5   1        1.63       12.72     17.04 o 
  -4  -4   1        0.83        9.76     16.74 o 
  -3  -4   1      161.70      147.59     14.39 o 
  -2  -4   1      160.33      163.54     10.49 o 
  -1  -4   1      454.75      436.11     12.42 o 
   0  -4   1      874.53      950.28     57.14 o 
   1  -4   1      936.09     1030.84     13.95 o 
   2  -4   1       15.57       13.58      8.10 o 
   3  -4   1       89.29       75.00     14.16 o 
   4  -4   1       34.22       56.64     17.27 o 
  -4  -3   1      109.33       67.89     18.45 o 
  -3  -3   1       23.43        1.46     12.26 o 
  -2  -3   1     1228.84     1295.00     18.05 o 
  -1  -3   1     1198.62     1307.29     13.96 o 
   0  -3   1      484.74      497.88     13.09 o 
   1  -3   1      916.33      968.21     11.93 o 
   2  -3   1      804.79      795.61     15.08 o 
   3  -3   1       12.95        2.71     11.25 o 
   4  -3   1       49.21       80.99     17.32 o 
  -4  -2   1       52.02       24.58     17.76 o 
  -3  -2   1      186.79      147.82     14.20 o 
  -2  -2   1      272.37      274.56      9.85 o 
  -1  -2   1     3695.14     3526.48     90.99 o 
   0  -2   1     3244.44     3392.26     48.31 o 
   1  -2   1      248.66      235.67      5.93 o 
   2  -2   1      560.93      565.29     11.22 o 
   3  -2   1      251.16      290.70     13.75 o 
   4  -2   1        0.01        9.01     16.02 o 
  -4  -1   1        6.91       13.90     17.51 o 
  -3  -1   1      338.34      365.56     14.54 o 
  -2  -1   1      538.27      524.07     11.67 o 
  -1  -1   1       62.47       70.33      4.39 o 
   0  -1   1      521.50      576.72      8.12 o 
   1  -1   1     1221.51     1270.68     10.05 o 
   2  -1   1        6.55        5.48      5.48 o 
   3  -1   1      214.45      229.78     12.13 o 
   4  -1   1       80.43       83.57     17.55 o 
  -4   0   1       33.64        8.15     17.13 o 
  -3   0   1      168.82      165.29     12.63 o 
  -2   0   1     1846.44     1873.27     17.42 o 
  -1   0   1     1166.52     1311.96      9.87 o 
   0   0   1      103.87      100.23      3.73 o 
   1   0   1       16.01       15.92      3.10 o 
   2   0   1      911.47      857.33     12.07 o 
   3   0   1       80.40       83.41     10.69 o 
   4   0   1       27.33        6.37     18.84 o 
  -4   1   1       99.59       82.64     18.52 o 
  -3   1   1      184.88      177.27     12.09 o 
  -2   1   1      226.88      227.77      8.07 o 
  -1   1   1     2185.74     2287.52     13.28 o 
   0   1   1       70.03       66.04      2.44 o 
   1   1   1      131.41      147.18      4.73 o 
   2   1   1      306.51      302.44      8.84 o 
   3   1   1      566.28      598.13     17.21 o 
   4   1   1       52.28       52.43     21.28 o 
  -4   2   1        0.13        2.42     16.56 o 
  -3   2   1      316.86      283.64     10.10 o 
  -2   2   1      751.84      740.99      5.31 o 
  -1   2   1       68.31       65.74      4.29 o 
   0   2   1     1168.16     1021.94    159.87 o 
   1   2   1      702.82      666.60      8.90 o 
   2   2   1       12.30       18.15      6.47 o 
   3   2   1      126.99      127.06     13.67 o 
   4   2   1       88.76       92.75     22.93 o 
  -4   3   1       81.33       81.29     15.72 o 
  -3   3   1        6.08        9.87      9.87 o 
  -2   3   1      588.62      524.37     13.69 o 
  -1   3   1     1036.66     1029.02      4.10 o 
   0   3   1      524.14      406.77     87.37 o 
   1   3   1     1339.12     1490.28     14.88 o 
   2   3   1     1700.96     1724.95     20.43 o 
   3   3   1      103.70       88.93     14.75 o 
   4   3   1       31.06       62.25     23.30 o 
  -4   4   1      101.78      101.01     13.90 o 
  -3   4   1      218.86      190.79      9.71 o 
  -2   4   1        3.18        4.51      7.31 o 
  -1   4   1     1528.02     1450.68      4.77 o 
   0   4   1     1068.08      978.76    560.70 o 
   1   4   1      344.56      355.13     11.02 o 
   2   4   1      359.88      354.59     13.36 o 
   3   4   1      451.88      462.76     20.50 o 
   4   4   1       10.55       21.34     25.90 o 
  -4   5   1       11.60        2.87     14.53 o 
  -3   5   1      117.60      110.19     11.94 o 
  -2   5   1      237.39      234.66      9.27 o 
  -1   5   1        6.50        1.97      4.43 o 
   0   5   1     1094.01     1071.20    607.33 o 
   1   5   1      645.39      701.53     17.21 o 
   2   5   1      200.63      191.22     11.97 o 
   3   5   1       35.06       62.89     16.55 o 
   4   5   1       42.26       25.53     28.16 o 
  -4   6   1       33.54       35.75     13.77 o 
  -3   6   1       16.52        7.06     13.01 o 
  -2   6   1      168.16      149.52      9.94 o 
  -1   6   1      405.17      403.97      6.00 o 
   0   6   1      203.65      153.22     90.38 o 
   1   6   1      148.48      157.15     13.96 o 
   2   6   1      212.64      185.02     12.17 o 
   3   6   1       49.37       32.48     18.21 o 
   4   6   1        2.68        3.52     28.11 o 
  -3   7   1       17.94       26.93     13.36 o 
  -2   7   1        3.94        3.46     10.16 o 
  -1   7   1       93.44       81.62      6.14 o 
   0   7   1      259.59      250.34    159.03 o 
   1   7   1      233.47      228.34     16.52 o 
   2   7   1       23.49       29.47     10.48 o 
   3   7   1       70.83       64.48     17.57 o 
  -3   8   1        8.70       43.40     15.57 o 
  -2   8   1       26.39       21.95      6.80 o 
  -1   8   1       37.11       42.78      7.56 o 
   0   8   1        2.48        1.32     14.16 o 
   1   8   1       29.85       26.13     14.59 o 
   2   8   1       74.48       67.83     11.29 o 
   3   8   1        3.77       19.33     14.89 o 
  -2   9   1        9.50       17.27     14.07 o 
  -1   9   1       43.27       38.37      9.12 o 
   0   9   1       63.33       72.57     14.21 o 
   1   9   1        5.77       14.85     14.85 o 
   2   9   1       14.57        1.18      9.94 o 
  -1  10   1        2.06        8.35      8.14 o 
   0  10   1       29.46       43.91      7.20 o 
   1  10   1       21.12        4.45     13.00 o 
  -1  -9   2       14.79        0.00     30.12 o 
   0  -9   2        1.05        4.64     17.75 o 
   1  -9   2        0.08       17.26     17.26 o 
  -2  -8   2        4.06       14.17     17.11 o 
  -1  -8   2        0.28       24.18     26.86 o 
   0  -8   2       66.51       77.31     18.04 o 
   1  -8   2       45.48       41.04     15.91 o 
   2  -8   2        2.04       16.26     14.48 o 
  -2  -7   2       16.09       13.05     14.41 o 
  -1  -7   2       43.36       86.28     23.63 o 
   0  -7   2       49.15       71.87     13.27 o 
   1  -7   2       74.86       88.68     14.18 o 
   2  -7   2       62.11       77.33     15.18 o 
   3  -7   2        0.31       16.28     14.96 o 
  -3  -6   2       10.41        9.03     15.12 o 
  -2  -6   2        1.92        0.94     12.43 o 
  -1  -6   2      150.57      167.56     20.04 o 
   0  -6   2      330.14      333.27     46.89 o 
   1  -6   2      194.88      205.85     12.76 o 
   2  -6   2       34.95       41.26     12.11 o 
   3  -6   2       32.80       54.81     16.35 o 
  -3  -5   2       94.76       85.03     16.03 o 
  -2  -5   2      101.17       77.43     12.02 o 
  -1  -5   2        1.46       16.58     11.04 o 
   0  -5   2      480.53      519.04     14.12 o 
   1  -5   2      426.16      418.38     14.00 o 
   2  -5   2       54.22       52.96     11.16 o 
   3  -5   2       39.91       56.50     14.42 o 
  -4  -4   2        8.86       16.93     18.22 o 
  -3  -4   2        5.98       30.15     13.66 o 
  -2  -4   2      213.86      203.30     12.72 o 
  -1  -4   2      438.63      484.91     12.48 o 
   0  -4   2       28.08       27.05      7.00 o 
   1  -4   2      496.02      424.72     12.32 o 
   2  -4   2      198.76      213.66     12.00 o 
   3  -4   2        1.38       16.00     12.63 o 
   4  -4   2       10.55        8.57     17.51 o 
  -4  -3   2       71.44       72.08     19.80 o 
  -3  -3   2       95.98       95.86     14.87 o 
  -2  -3   2       11.78        9.14      9.57 o 
  -1  -3   2       75.51       62.78      6.59 o 
   0  -3   2      682.81      762.31     50.02 o 
   1  -3   2       58.93       54.90      6.30 o 
   2  -3   2      432.67      454.31     12.54 o 
   3  -3   2      163.99      139.74     14.00 o 
   4  -3   2        8.00       15.68     16.82 o 
  -4  -2   2       58.89       49.00     19.08 o 
  -3  -2   2      381.49      354.66     17.07 o 
  -2  -2   2      591.66      616.89     14.04 o 
  -1  -2   2      157.67      146.93      8.00 o 
   0  -2   2       99.19       95.08      3.65 o 
   1  -2   2     1127.83     1154.90     12.33 o 
   2  -2   2       69.66       78.71      7.20 o 
   3  -2   2      169.98      150.78     12.37 o 
   4  -2   2       79.85       73.13     17.04 o 
  -4  -1   2       52.63       55.46     18.71 o 
  -3  -1   2        3.52       10.88     11.98 o 
  -2  -1   2      341.48      362.73     10.82 o 
  -1  -1   2     1371.23     1309.92     13.35 o 
   0  -1   2       38.04       37.81      6.43 o 
   1  -1   2      499.22      480.00      7.52 o 
   2  -1   2      932.08      834.22     12.82 o 
   3  -1   2       66.83       58.50     10.61 o 
   4  -1   2       23.24       15.94     15.98 o 
  -4   0   2       29.51       29.53     18.47 o 
  -3   0   2      442.79      443.87     16.16 o 
  -2   0   2      334.17      339.45      9.78 o 
  -1   0   2      215.58      211.94      5.93 o 
   0   0   2     8203.62     8067.42    205.49 o 
   1   0   2     1148.65     1209.20     11.25 o 
   2   0   2      193.96      190.58      7.67 o 
   3   0   2      287.46      293.43     12.79 o 
   4   0   2       13.15        5.91     15.93 o 
  -4   1   2        5.75       17.37     17.41 o 
  -3   1   2       29.83       26.96     11.45 o 
  -2   1   2      928.58      905.86     13.23 o 
  -1   1   2      762.02      774.37      9.16 o 
   0   1   2     1541.90     1495.82    101.13 o 
   1   1   2    14181.44    12231.13    145.18 o 
   2   1   2     1340.83     1336.41     16.14 o 
   3   1   2       54.43       60.68     10.62 o 
   4   1   2       73.95       36.57     19.45 o 
  -4   2   2      111.95      106.77     19.84 o 
  -3   2   2       47.90       45.10     11.13 o 
  -2   2   2       22.07       29.67      6.35 o 
  -1   2   2     1979.64     1875.60     14.33 o 
   0   2   2      518.79      482.11     16.77 o 
   1   2   2      523.61      525.47      8.74 o 
   2   2   2     2379.61     2677.23     23.73 o 
   3   2   2      184.45      195.24     14.10 o 
   4   2   2       14.17       20.81     20.81 o 
  -4   3   2       11.61       23.02     17.58 o 
  -3   3   2      306.52      315.87     15.03 o 
  -2   3   2      205.18      196.87      9.50 o 
  -1   3   2       66.82       60.82      5.13 o 
   0   3   2     2896.34     2404.59    254.22 o 
   1   3   2      534.89      540.24      9.89 o 
   2   3   2        0.72       14.73      7.89 o 
   3   3   2      180.65      199.25     16.35 o 
   4   3   2       32.61       24.98     23.19 o 
  -4   4   2        0.51       13.20     16.80 o 
  -3   4   2       47.80       55.66     12.24 o 
  -2   4   2      810.72      777.74     16.46 o 
  -1   4   2     1065.95     1023.94     11.95 o 
   0   4   2        3.39        3.01      4.47 o 
   1   4   2     1248.71     1238.27     17.15 o 
   2   4   2      111.61      118.72     10.21 o 
   3   4   2        1.94       16.91     14.82 o 
   4   4   2       26.40       26.73     24.73 o 
  -4   5   2        0.73       17.81     15.06 o 
  -3   5   2        1.45        3.05     12.06 o 
  -2   5   2       32.68       39.30      9.39 o 
  -1   5   2      791.20      750.58     11.08 o 
   0   5   2     1148.87     1217.55    125.34 o 
   1   5   2       10.67       13.41      8.51 o 
   2   5   2      283.80      287.29     12.82 o 
   3   5   2       20.28       20.71     16.41 o 
   4   5   2        0.08       24.23     25.76 o 
  -4   6   2        1.46        2.11     15.35 o 
  -3   6   2       28.81       24.68      7.24 o 
  -2   6   2       92.46      102.82     12.06 o 
  -1   6   2        5.43        8.05      5.91 o 
   0   6   2      295.61      338.05     44.10 o 
   1   6   2      369.75      346.03     15.12 o 
   2   6   2        7.14        4.92      9.90 o 
   3   6   2       50.94       47.61     17.14 o 
   4   6   2       10.94        8.94     27.10 o 
  -3   7   2        7.52       11.04     14.59 o 
  -2   7   2      138.52      134.80     14.34 o 
  -1   7   2      248.46      254.21      9.11 o 
   0   7   2        9.90       12.75      6.46 o 
   1   7   2      299.02      293.92     15.16 o 
   2   7   2      144.75      138.96     11.99 o 
   3   7   2        5.96       21.00     17.14 o 
  -3   8   2       34.68       43.25     16.53 o 
  -2   8   2        0.10        0.97     12.21 o 
  -1   8   2      101.23       90.76      8.44 o 
   0   8   2      112.79      141.41     21.17 o 
   1   8   2       66.62       66.23     12.73 o 
   2   8   2      140.83      115.89     11.54 o 
   3   8   2       22.20       49.62     15.59 o 
  -2   9   2       66.74       91.02     13.97 o 
  -1   9   2        1.13       10.12      7.58 o 
   0   9   2       68.41       75.76      7.59 o 
   1   9   2       63.22       48.23     12.96 o 
   2   9   2        9.60       14.00      9.87 o 
  -2  10   2       10.33       19.59     13.71 o 
  -1  10   2       43.24       35.91      8.57 o 
   0  10   2        0.18        3.82      6.17 o 
   1  10   2       24.37        1.56     11.54 o 
   2  10   2       20.49       21.37      9.03 o 
   0  11   2       20.63       28.50      5.93 o 
   1  11   2        0.12       10.36      9.79 o 
  -1  -8   3       57.45       85.83     26.76 o 
   0  -8   3        8.72       14.30     15.97 o 
   1  -8   3        9.02       13.05     14.67 o 
  -2  -7   3        5.00       11.01     15.37 o 
  -1  -7   3       68.71      101.92     24.34 o 
   0  -7   3       81.47       69.38     14.59 o 
   1  -7   3        2.85       12.43     13.29 o 
   2  -7   3       23.18       32.74     14.80 o 
  -3  -6   3       17.82       26.37     17.07 o 
  -2  -6   3      169.01      187.86     16.08 o 
  -1  -6   3       63.39       70.43     18.45 o 
   0  -6   3       90.13      110.67     12.55 o 
   1  -6   3       62.39       64.99     12.09 o 
   2  -6   3        4.12       21.12     12.97 o 
   3  -6   3        8.11       21.13     15.70 o 
  -3  -5   3       10.88       18.84     16.46 o 
  -2  -5   3       55.21       67.45     14.00 o 
  -1  -5   3      366.30      394.28     17.06 o 
   0  -5   3      129.78      129.14     23.85 o 
   1  -5   3      103.10      105.68     11.34 o 
   2  -5   3      126.07      149.87     13.95 o 
   3  -5   3       14.30       14.85     15.26 o 
  -3  -4   3       58.94       54.65     16.95 o 
  -2  -4   3       86.23       68.68     13.78 o 
  -1  -4   3      127.74      135.69     10.55 o 
   0  -4   3      482.43      507.54     31.38 o 
   1  -4   3      185.67      187.61     10.48 o 
   2  -4   3       27.53       37.11     10.72 o 
   3  -4   3       83.94       94.72     15.68 o 
   4  -4   3       18.19       21.51     17.92 o 
  -4  -3   3       58.66       60.61     20.81 o 
  -3  -3   3        1.84       13.88     15.22 o 
  -2  -3   3      309.83      318.43     14.65 o 
  -1  -3   3      303.41      299.22     12.45 o 
   0  -3   3      331.53      364.33     16.52 o 
   1  -3   3      584.28      548.39     12.16 o 
   2  -3   3      354.10      373.37     12.97 o 
   3  -3   3       10.95        3.14     12.35 o 
   4  -3   3       15.91       39.59     17.71 o 
  -4  -2   3       55.81       47.01     20.49 o 
  -3  -2   3      395.33      388.97     18.60 o 
  -2  -2   3       11.14        2.26      9.46 o 
  -1  -2   3     1548.94     1548.75     20.30 o 
   0  -2   3     1330.26     1378.15     10.14 o 
   1  -2   3      145.01      146.09      6.81 o 
   2  -2   3      384.13      385.91     11.36 o 
   3  -2   3      224.61      210.26     14.40 o 
   4  -2   3        8.78        4.93     17.12 o 
  -4  -1   3        1.59        3.20     19.06 o 
  -3  -1   3      116.72      123.58     14.31 o 
  -2  -1   3      565.65      623.58     13.88 o 
  -1  -1   3      304.85      344.11      8.19 o 
   0  -1   3     3074.04     3212.40    131.23 o 
   1  -1   3     1804.95     1773.53     15.73 o 
   2  -1   3       15.32        7.10      6.82 o 
   3  -1   3      143.43      134.63     12.23 o 
   4  -1   3       54.35       79.65     16.89 o 
  -4   0   3       43.11       26.61     19.21 o 
  -3   0   3       13.14       17.95     12.28 o 
  -2   0   3      522.20      563.68     12.29 o 
  -1   0   3     1110.61     1083.76     14.03 o 
   0   0   3       76.02       71.84      5.34 o 
   1   0   3      361.59      337.21      7.92 o 
   2   0   3      397.74      405.34     10.80 o 
   3   0   3        0.36       12.13      9.63 o 
   4   0   3       28.80        9.50     16.08 o 
  -4   1   3       60.30       55.10     19.91 o 
  -3   1   3      150.08      139.08     13.14 o 
  -2   1   3      341.19      336.36     11.16 o 
  -1   1   3     2328.26     2522.57     18.03 o 
   0   1   3     1570.67     1176.93    159.66 o 
   1   1   3       49.00       54.84      4.91 o 
   2   1   3        8.66        8.83      6.89 o 
   3   1   3      165.49      162.10     13.28 o 
   4   1   3       18.79       30.74     16.35 o 
  -4   2   3        1.46       15.42     17.86 o 
  -3   2   3      247.36      246.21     14.30 o 
  -2   2   3      544.20      574.84     12.88 o 
  -1   2   3      425.67      461.48      8.82 o 
   0   2   3     1617.74     1556.52     23.99 o 
   1   2   3      234.06      233.07      7.05 o 
   2   2   3        8.24       11.20      7.85 o 
   3   2   3       48.96       42.65     12.54 o 
   4   2   3       81.66       79.64     20.54 o 
  -4   3   3       12.11       19.37     19.37 o 
  -3   3   3        0.04        1.15     11.96 o 
  -2   3   3      531.07      574.25     13.15 o 
  -1   3   3     1290.54     1295.66     14.08 o 
   0   3   3       32.51       25.94      4.02 o 
   1   3   3      344.32      348.79      8.81 o 
   2   3   3      288.54      310.02     12.49 o 
   3   3   3        5.56       12.33     14.06 o 
   4   3   3       15.75       52.67     21.41 o 
  -4   4   3       82.47       93.16     18.67 o 
  -3   4   3      222.85      224.11     15.40 o 
  -2   4   3       34.82       23.08      8.72 o 
  -1   4   3      576.16      518.04     10.30 o 
   0   4   3     1003.07     1034.59    113.29 o 
   1   4   3      178.67      176.18      8.08 o 
   2   4   3      224.18      257.13     12.37 o 
   3   4   3      345.24      350.10     20.04 o 
   4   4   3       22.03        9.60     24.47 o 
  -4   5   3        0.01       11.85     17.72 o 
  -3   5   3      256.46      276.77     15.94 o 
  -2   5   3      486.81      446.64     15.65 o 
  -1   5   3        4.34        6.15      5.30 o 
   0   5   3      976.42     1079.33    143.99 o 
   1   5   3      664.62      630.45     13.89 o 
   2   5   3       97.41       87.69     11.23 o 
   3   5   3       60.51       84.28     17.01 o 
   4   5   3       84.08      122.92     26.70 o 
  -4   6   3       33.71       34.03     16.90 o 
  -3   6   3       43.91       51.67     14.06 o 
  -2   6   3      193.45      195.11     13.74 o 
  -1   6   3      316.54      324.54      9.71 o 
   0   6   3        0.93        6.32      6.72 o 
   1   6   3      426.08      412.42     13.76 o 
   2   6   3      247.81      220.70     13.08 o 
   3   6   3       42.35       50.27     16.96 o 
   4   6   3        4.38        0.65     26.91 o 
  -3   7   3       73.81       67.92     15.93 o 
  -2   7   3       57.21       78.88     11.98 o 
  -1   7   3      159.66      161.05      8.47 o 
   0   7   3      288.52      281.67     47.95 o 
   1   7   3      106.68      101.19     10.99 o 
   2   7   3       29.52       17.74     10.79 o 
   3   7   3       50.80       46.74     17.42 o 
  -3   8   3       14.64       29.23     16.11 o 
  -2   8   3       26.08       23.49      7.47 o 
  -1   8   3       11.71       19.96      6.98 o 
   0   8   3       60.87       69.70     15.37 o 
   1   8   3      113.23      112.86     11.15 o 
   2   8   3       85.04       63.09     10.88 o 
   3   8   3        0.92        2.25     16.05 o 
  -2   9   3       14.09       27.43     13.15 o 
  -1   9   3       20.21       30.47      8.05 o 
   0   9   3       29.21       37.35      6.60 o 
   1   9   3        1.78        8.01     10.37 o 
   2   9   3        5.55        2.73      9.91 o 
   3   9   3       18.51       15.18      4.32 o 
  -2  10   3        2.72        9.49     12.28 o 
  -1  10   3        9.74       12.24      7.95 o 
   0  10   3       21.51       23.43      6.97 o 
   1  10   3       34.99       29.02     10.00 o 
   2  10   3        4.71        8.53      8.53 o 
  -1  11   3        4.85        4.39      8.06 o 
   0  11   3        1.35        2.60      5.52 o 
   1  11   3       10.18       22.54      8.59 o 
  -1  -7   4        8.31       21.23     24.39 o 
   0  -7   4        0.64        8.80     13.75 o 
   1  -7   4       29.80       32.50     15.58 o 
   2  -7   4       22.64       24.51     16.11 o 
  -2  -6   4        0.03       12.43     15.50 o 
  -1  -6   4       19.01       19.78     17.14 o 
   0  -6   4       34.13       34.63     12.50 o 
   1  -6   4       33.95       17.61     13.97 o 
   2  -6   4       18.67        5.68     15.99 o 
  -3  -5   4       51.15       13.12     18.84 o 
  -2  -5   4       20.49       22.28     16.37 o 
  -1  -5   4        0.34       10.43     12.09 o 
   0  -5   4      108.73       87.76     10.13 o 
   1  -5   4      184.46      177.74     14.49 o 
   2  -5   4       95.39       79.49     14.77 o 
   3  -5   4        2.93        7.05     16.16 o 
  -3  -4   4        0.64        1.69     18.16 o 
  -2  -4   4      177.18      166.60     16.58 o 
  -1  -4   4      126.56      154.22     12.21 o 
   0  -4   4        0.53        1.62      7.18 o 
   1  -4   4      234.04      261.06     12.99 o 
   2  -4   4      178.15      211.76     14.15 o 
   3  -4   4       23.97       19.04     15.99 o 
  -3  -3   4       22.63        1.21     17.42 o 
  -2  -3   4        2.15       12.95     12.95 o 
  -1  -3   4      282.41      283.07     14.08 o 
   0  -3   4      336.51      333.65      8.16 o 
   1  -3   4       31.52       21.27      7.99 o 
   2  -3   4      145.96      143.12     11.76 o 
   3  -3   4       53.71       68.14     14.54 o 
   4  -3   4        0.45       36.47     17.36 o 
  -3  -2   4      177.15      151.47     18.38 o 
  -2  -2   4      146.69      120.78     12.68 o 
  -1  -2   4       32.59       26.91      7.81 o 
   0  -2   4       58.56       60.98     10.02 o 
   1  -2   4      287.53      261.98      9.31 o 
   2  -2   4       31.53       43.98      9.27 o 
   3  -2   4       77.18       71.22     13.26 o 
   4  -2   4       24.12       40.95     17.33 o 
  -4  -1   4       27.32       21.10     21.10 o 
  -3  -1   4       95.30       98.37     15.82 o 
  -2  -1   4      769.24      757.98     16.54 o 
  -1  -1   4      689.03      705.33     12.97 o 
   0  -1   4      228.45      236.68     19.19 o 
   1  -1   4       31.62       43.71      6.54 o 
   2  -1   4      276.68      291.19     11.14 o 
   3  -1   4       21.85       24.50     11.92 o 
   4  -1   4       24.19       21.23     16.35 o 
  -4   0   4       16.17       11.91     20.37 o 
  -3   0   4      150.84      143.39     15.48 o 
  -2   0   4        0.89        9.65      8.79 o 
  -1   0   4      489.33      500.20     11.16 o 
   0   0   4      920.78      778.25     92.83 o 
   1   0   4       92.95      102.88      7.16 o 
   2   0   4      119.19      122.92      9.05 o 
   3   0   4      169.87      172.82     13.14 o 
   4   0   4       10.47       41.54     15.67 o 
  -4   1   4        0.96       17.78     19.85 o 
  -3   1   4       57.87       76.45     13.82 o 
  -2   1   4      747.98      721.25     15.52 o 
  -1   1   4      596.53      596.79     11.50 o 
   0   1   4       95.53       92.25     10.35 o 
   1   1   4     2277.94     2032.54     18.75 o 
   2   1   4      400.31      399.92     12.88 o 
   3   1   4       27.96       42.09     11.57 o 
   4   1   4       40.73       59.43     16.72 o 
  -4   2   4      116.55      135.11     20.84 o 
  -3   2   4       17.27       33.54     13.11 o 
  -2   2   4       19.83       17.45      8.77 o 
  -1   2   4      921.16      917.95     12.57 o 
   0   2   4      842.38      799.67     32.32 o 
   1   2   4      357.72      319.12      8.91 o 
   2   2   4     2429.41     2662.81     27.02 o 
   3   2   4      339.84      340.99     16.40 o 
   4   2   4        3.44       17.58     17.58 o 
  -4   3   4       28.97       26.40      8.50 o 
  -3   3   4      304.30      300.07     17.31 o 
  -2   3   4       93.82      108.29     10.24 o 
  -1   3   4        2.04        5.93      5.64 o 
   0   3   4     1048.05     1014.15     10.97 o 
   1   3   4      420.15      388.56      9.17 o 
   2   3   4      107.70      116.44     11.27 o 
   3   3   4      427.83      486.24     20.40 o 
   4   3   4       43.28       50.72     20.69 o 
  -4   4   4       16.07       32.33     18.23 o 
  -3   4   4        8.74        8.58      2.22 o 
  -2   4   4      503.28      510.24     16.79 o 
  -1   4   4      220.10      209.71      8.02 o 
   0   4   4       12.94       11.78      4.53 o 
   1   4   4      833.80      822.40     12.81 o 
   2   4   4      210.02      215.89     13.15 o 
   3   4   4        0.11        1.70     15.92 o 
   4   4   4       21.88       21.97      7.18 o 
  -4   5   4       20.39        4.25     19.88 o 
  -3   5   4        3.11       15.36     14.27 o 
  -2   5   4       26.13       31.91     11.45 o 
  -1   5   4      810.04      775.23     12.94 o 
   0   5   4      701.89      713.60     35.56 o 
   1   5   4        8.58        9.30      7.36 o 
   2   5   4      252.52      280.20     14.32 o 
   3   5   4       33.05       38.76     18.35 o 
   4   5   4        0.00       24.22     25.68 o 
  -3   6   4        2.63       33.65     15.04 o 
  -2   6   4        6.33       25.47      9.97 o 
  -1   6   4       12.05       10.88      6.62 o 
   0   6   4      473.03      523.35     54.30 o 
   1   6   4      456.11      467.13     12.37 o 
   2   6   4       12.76       27.05     10.61 o 
   3   6   4       35.93       64.12     17.25 o 
   4   6   4        2.38       13.89     25.84 o 
  -3   7   4        1.02        4.59     15.14 o 
  -2   7   4       40.10       32.65      9.28 o 
  -1   7   4       59.10       66.36      7.46 o 
   0   7   4       14.56       13.11      5.75 o 
   1   7   4      110.46      104.18      9.84 o 
   2   7   4       99.62       97.13     11.76 o 
   3   7   4        4.68        4.33     18.14 o 
   4   7   4        3.34        2.79     25.16 o 
  -3   8   4       10.70       38.54     16.46 o 
  -2   8   4        4.65       19.18     12.35 o 
  -1   8   4      132.31      128.00      8.64 o 
   0   8   4      148.20      160.11      8.06 o 
   1   8   4        0.09        2.91      9.12 o 
   2   8   4       78.65       74.45     10.92 o 
   3   8   4       28.68       33.13     16.87 o 
  -2   9   4       43.63       63.70     13.99 o 
  -1   9   4        2.09        5.34      7.65 o 
   0   9   4       65.75       62.28     11.56 o 
   1   9   4       47.93       49.95      9.41 o 
   2   9   4       12.67        7.61      9.87 o 
   3   9   4       33.77       23.95     15.83 o 
  -2  10   4       14.76        0.34     13.32 o 
  -1  10   4       58.79       43.33      8.61 o 
   0  10   4        4.31        6.66      8.35 o 
   1  10   4       27.72       25.16      7.83 o 
   2  10   4       15.99        6.16      8.99 o 
  -1  11   4        7.93        8.84      2.81 o 
   0  11   4       26.32       38.10      6.19 o 
   1  11   4        0.24        0.77      7.92 o 
   0  -7   5       44.89       36.64     13.94 o 
   1  -7   5        6.42        9.08     15.28 o 
  -1  -6   5        6.83        2.98     17.94 o 
   0  -6   5       38.03       23.60     12.59 o 
   1  -6   5       50.36       46.35     15.84 o 
   2  -6   5        0.95        3.72     16.58 o 
  -2  -5   5       17.18        5.63     18.71 o 
  -1  -5   5      200.29      182.14     16.88 o 
   0  -5   5       58.25       48.45     14.49 o 
   1  -5   5       28.88       30.84     13.82 o 
   2  -5   5       21.71       33.49     14.80 o 
   3  -5   5        2.65        2.56      0.46 o 
  -3  -4   5       10.13        5.92     18.95 o 
  -2  -4   5       15.39        5.57     17.01 o 
  -1  -4   5       33.14       57.36     14.75 o 
   0  -4   5      286.22      293.45     10.83 o 
   1  -4   5       75.44       61.27     11.95 o 
   2  -4   5       19.11       17.10     13.65 o 
   3  -4   5       24.95       23.23     16.56 o 
  -3  -3   5       33.18       25.99     18.73 o 
  -2  -3   5      102.89      104.56     15.58 o 
  -1  -3   5      101.31      112.79     12.51 o 
   0  -3   5       46.35       41.43      6.78 o 
   1  -3   5      233.02      233.19     12.17 o 
   2  -3   5       63.34       67.66     11.80 o 
   3  -3   5        2.27       15.38     15.38 o 
  -3  -2   5      127.88      123.27     18.99 o 
  -2  -2   5        0.67        0.35     11.87 o 
  -1  -2   5      299.42      318.28     12.72 o 
   0  -2   5      233.13      198.06     13.35 o 
   1  -2   5       82.73       76.35      9.39 o 
   2  -2   5      181.80      186.95     12.42 o 
   3  -2   5       74.24       70.34     14.99 o 
   4  -2   5        3.87       38.96     17.08 o 
  -3  -1   5       92.89       86.80     16.97 o 
  -2  -1   5      686.40      725.26     18.48 o 
  -1  -1   5        7.83       13.90      9.22 o 
   0  -1   5      838.79      914.23     92.31 o 
   1  -1   5      564.88      513.56     14.60 o 
   2  -1   5       12.29       16.54      9.87 o 
   3  -1   5       79.97       58.17     13.91 o 
   4  -1   5       36.70        1.74     18.18 o 
  -3   0   5        4.32       25.79     14.56 o 
  -2   0   5      117.78      101.86     12.31 o 
  -1   0   5      666.75      737.59     15.15 o 
   0   0   5       61.94       50.86      8.01 o 
   1   0   5      994.73      980.92     16.30 o 
   2   0   5      450.05      420.14     14.49 o 
   3   0   5        0.03        3.26     12.36 o 
   4   0   5       18.53        2.17     17.90 o 
  -4   1   5       21.36       22.19     22.19 o 
  -3   1   5      115.51      125.91     15.82 o 
  -2   1   5        9.80        5.38     10.48 o 
  -1   1   5      349.99      331.08     11.43 o 
   0   1   5      675.04      559.49     94.39 o 
   1   1   5        4.98        4.75      6.93 o 
   2   1   5      104.06      102.23     11.31 o 
   3   1   5       63.53       63.10     13.86 o 
   4   1   5        0.52       15.16     16.74 o 
  -4   2   5        0.11       15.25     20.60 o 
  -3   2   5       81.56       75.31     15.73 o 
  -2   2   5      291.76      295.10     13.71 o 
  -1   2   5      286.40      289.43     10.37 o 
   0   2   5     1198.42     1074.93     91.77 o 
   1   2   5      533.12      490.15     11.76 o 
   2   2   5       17.89       25.28     10.46 o 
   3   2   5        1.16        4.73     13.87 o 
   4   2   5       11.20        1.39     18.86 o 
  -4   3   5        3.89       11.86     20.77 o 
  -3   3   5        1.11       13.83     14.54 o 
  -2   3   5      233.50      258.23     13.66 o 
  -1   3   5      641.74      628.78     12.70 o 
   0   3   5      186.46      155.19     10.27 o 
   1   3   5      545.02      509.56     11.74 o 
   2   3   5       93.88      100.55     12.28 o 
   3   3   5        0.19       12.54     14.93 o 
   4   3   5        2.48       37.78     19.59 o 
  -4   4   5        4.87       21.61     21.61 o 
  -3   4   5       24.41       52.77     16.38 o 
  -2   4   5        0.04        9.48     10.70 o 
  -1   4   5      334.13      309.96     10.02 o 
   0   4   5      796.83      864.77     23.98 o 
   1   4   5       14.56       21.94      6.67 o 
   2   4   5       67.19       86.12     12.30 o 
   3   4   5       41.40       67.16     18.04 o 
   4   4   5        0.69       46.64     21.87 o 
  -3   5   5      122.76      151.97     17.73 o 
  -2   5   5      322.32      323.89     16.63 o 
  -1   5   5       37.92       24.10      7.83 o 
   0   5   5      211.40      238.12     20.52 o 
   1   5   5      382.57      360.27     10.66 o 
   2   5   5       41.87       44.54     11.92 o 
   3   5   5       23.63       27.62     19.20 o 
   4   5   5       36.98        0.66     26.69 o 
  -3   6   5        0.43        3.78     16.78 o 
  -2   6   5      295.76      304.88     15.83 o 
  -1   6   5      538.52      537.58     12.34 o 
   0   6   5       11.06       16.50      5.37 o 
   1   6   5      238.90      237.02     10.37 o 
   2   6   5      179.68      179.98     13.63 o 
   3   6   5       18.20       19.14     19.70 o 
   4   6   5        6.61        4.22     27.31 o 
  -3   7   5       50.16       58.44     16.44 o 
  -2   7   5       71.78       68.76     13.01 o 
  -1   7   5      127.34      129.56      8.89 o 
   0   7   5      231.56      216.64     27.37 o 
   1   7   5        0.96        2.03      8.06 o 
   2   7   5       81.86       59.11     11.90 o 
   3   7   5       46.53       72.00     19.00 o 
  -3   8   5       22.89       16.26     16.50 o 
  -2   8   5       84.97      104.26     13.69 o 
  -1   8   5       69.72       65.89      8.07 o 
   0   8   5       53.04       54.63      6.59 o 
   1   8   5      108.46       96.68      9.50 o 
   2   8   5       24.61       15.53     10.53 o 
   3   8   5        2.53        1.95     16.62 o 
  -2   9   5       15.56       11.18     13.04 o 
  -1   9   5       19.25       32.08      8.42 o 
   0   9   5        8.62       11.66      5.85 o 
   1   9   5       12.82       12.59      9.28 o 
   2   9   5       24.05       11.08     10.42 o 
   3   9   5       14.88        6.74     15.42 o 
  -2  10   5        4.96        4.25     12.51 o 
  -1  10   5        8.84        9.39      8.12 o 
   0  10   5        6.92        5.24      1.37 o 
   1  10   5        8.49       17.35      7.91 o 
   2  10   5        1.70        8.70      8.70 o 
  -1  11   5        3.49        1.41      8.43 o 
   0  11   5        3.78        6.48      4.95 o 
   1  11   5        4.73       14.88      7.42 o 
   0  -6   6        8.85        3.26     12.15 o 
   1  -6   6        0.51       12.33     16.35 o 
  -1  -5   6        0.07       20.94     16.45 o 
   0  -5   6        6.91        8.07     14.14 o 
   1  -5   6       14.26        4.59     15.10 o 
   2  -5   6       12.33       12.08     16.59 o 
  -2  -4   6       63.44       39.02     17.74 o 
  -1  -4   6       22.67       49.37     17.16 o 
   0  -4   6        0.02       10.09      9.66 o 
   1  -4   6       29.92       36.43     12.78 o 
   2  -4   6       53.69       60.34     15.85 o 
   3  -4   6       26.15        8.46     18.07 o 
  -2  -3   6        9.65        0.75     15.37 o 
  -1  -3   6      133.69      122.49     13.82 o 
   0  -3   6       76.02       63.77      9.88 o 
   1  -3   6        1.26        9.32     11.26 o 
   2  -3   6       49.52       52.87     13.71 o 
   3  -3   6       38.95       22.87     17.03 o 
  -3  -2   6       30.99       18.72     18.85 o 
  -2  -2   6       24.50       11.14     14.46 o 
  -1  -2   6        0.09       15.43     11.72 o 
   0  -2   6      145.73      150.94      8.94 o 
   1  -2   6      113.58       96.60     12.30 o 
   2  -2   6        8.56        2.23     12.29 o 
   3  -2   6       21.18       33.86     15.68 o 
  -3  -1   6        2.37       23.82     17.29 o 
  -2  -1   6      227.10      228.87     16.61 o 
  -1  -1   6      101.08      112.92     13.09 o 
   0  -1   6       19.64       25.07      8.83 o 
   1  -1   6       18.20       30.31     10.52 o 
   2  -1   6       49.38       62.20     12.49 o 
   3  -1   6        4.02       20.17     14.43 o 
   4  -1   6        7.76        5.60     18.36 o 
  -3   0   6       56.37       38.27     17.66 o 
  -2   0   6       69.69       41.65     14.21 o 
  -1   0   6      731.88      717.82     18.33 o 
   0   0   6      374.15      332.67     46.51 o 
   1   0   6       89.20       98.25     10.62 o 
   2   0   6        4.17       11.49     11.77 o 
   3   0   6       28.20       21.98     15.37 o 
   4   0   6        1.53       22.39     17.75 o 
  -3   1   6       24.85       10.49     17.27 o 
  -2   1   6      160.67      188.19     14.96 o 
  -1   1   6        2.82        7.33      9.68 o 
   0   1   6      284.45      237.35     40.69 o 
   1   1   6      314.56      293.51     12.05 o 
   2   1   6       43.15       26.47     12.82 o 
   3   1   6       13.21       11.20     14.84 o 
   4   1   6       15.59       26.34     18.85 o 
  -3   2   6        3.82        5.31     16.97 o 
  -2   2   6       64.82       63.45     13.62 o 
  -1   2   6      495.33      481.25     14.22 o 
   0   2   6      376.15      374.70     12.81 o 
   1   2   6       17.37       23.62      7.47 o 
   2   2   6      371.03      419.91     17.12 o 
   3   2   6       82.24      101.22     16.87 o 
   4   2   6        1.59       15.73     19.30 o 
  -3   3   6      205.96      221.51     19.15 o 
  -2   3   6       38.42       64.38     13.84 o 
  -1   3   6       11.61       23.51      8.97 o 
   0   3   6      349.25      354.78     22.21 o 
   1   3   6      314.38      289.65     10.95 o 
   2   3   6       37.40       41.97     12.34 o 
   3   3   6      307.07      332.82     21.78 o 
   4   3   6       54.87       46.71     21.84 o 
  -3   4   6       37.60        8.67     18.26 o 
  -2   4   6      370.25      376.13     18.47 o 
  -1   4   6      123.51      114.96      9.60 o 
   0   4   6        1.45        0.40      5.50 o 
   1   4   6      222.09      235.61     10.17 o 
   2   4   6      111.14      114.57     13.97 o 
   3   4   6       11.85       16.54     17.63 o 
   4   4   6       51.77       64.13     23.78 o 
  -3   5   6       26.98       27.24     18.68 o 
  -2   5   6        1.31        0.72     13.84 o 
  -1   5   6      329.50      324.32     12.49 o 
   0   5   6      157.41      181.35      7.61 o 
   1   5   6        0.62        1.05      7.56 o 
   2   5   6      117.29      145.61     14.30 o 
   3   5   6       33.41       43.76     20.10 o 
   4   5   6        0.00        6.06     25.38 o 
  -3   6   6       42.67       45.64     13.04 o 
  -2   6   6        4.66        2.64     14.41 o 
  -1   6   6        4.78        9.67      8.54 o 
   0   6   6      281.09      274.93     14.26 o 
   1   6   6      222.36      217.68      9.64 o 
   2   6   6        6.60        6.00     11.95 o 
   3   6   6       21.39       22.35      7.19 o 
   4   6   6        3.15       10.91     26.55 o 
  -3   7   6        0.08        8.79     19.31 o 
  -2   7   6        3.83        4.59      1.19 o 
  -1   7   6       11.82       11.30      8.94 o 
   0   7   6        3.88       13.75      5.68 o 
   1   7   6      101.08       93.75      9.26 o 
   2   7   6       86.97       83.15     11.82 o 
   3   7   6        5.06       18.25     19.78 o 
  -3   8   6        7.75       11.71     19.49 o 
  -2   8   6        0.05       11.80     14.28 o 
  -1   8   6       21.83       19.13      5.70 o 
   0   8   6       13.76       17.84      5.09 o 
   1   8   6        5.52       10.48      7.98 o 
   2   8   6       14.44        4.38     10.68 o 
   3   8   6       13.08       42.72     18.31 o 
  -2   9   6        8.61       17.16     13.45 o 
  -1   9   6        0.48        0.00      8.34 o 
   0   9   6       55.47       52.81      6.49 o 
   1   9   6       40.09       44.12      8.45 o 
   2   9   6        0.45        7.55      9.38 o 
   3   9   6        9.94        3.30     16.32 o 
  -2  10   6       12.31       24.87     12.95 o 
  -1  10   6       24.04       28.56      8.91 o 
   0  10   6        3.18        0.35      5.51 o 
   1  10   6       20.06       23.05      7.58 o 
   2  10   6       10.31        3.12      8.97 o 
  -1  11   6       10.60        4.99      8.94 o 
   0  11   6       24.23       38.46      6.90 o 
   1  11   6        3.31        3.05      7.16 o 
   2  11   6        5.75       10.84      6.65 o 
   0  -5   7        4.95        5.16     12.32 o 
   1  -5   7       11.22        3.26     16.45 o 
  -1  -4   7        7.92       19.51     16.49 o 
   0  -4   7      111.46      107.97     11.44 o 
   1  -4   7       25.93       32.09     14.85 o 
   2  -4   7        5.19        7.09     16.25 o 
  -2  -3   7       13.24       17.16     16.25 o 
  -1  -3   7        7.22        9.14     15.22 o 
   0  -3   7       10.16       12.57     10.52 o 
   1  -3   7      106.73      128.21     16.27 o 
   2  -3   7       21.72       25.61     15.57 o 
  -2  -2   7       29.34       16.77     16.89 o 
  -1  -2   7       87.48       78.14     17.44 o 
   0  -2   7       50.63       47.68     15.55 o 
   1  -2   7        7.32       16.77     14.27 o 
   2  -2   7       56.15       51.52     15.93 o 
   3  -2   7       11.60        4.74     16.87 o 
  -3  -1   7       10.19        2.71     18.78 o 
  -2  -1   7      126.97      137.61     17.88 o 
  -1  -1   7        8.50       32.51     14.83 o 
   0  -1   7      127.62      121.33     17.49 o 
   1  -1   7       83.42       92.71     14.24 o 
   2  -1   7        7.29        7.62     14.20 o 
   3  -1   7       29.50       34.82     16.18 o 
  -3   0   7       12.26       19.04     19.04 o 
  -2   0   7       82.37       76.39     17.62 o 
  -1   0   7      516.04      501.44     19.84 o 
   0   0   7       43.21       24.58     10.33 o 
   1   0   7      192.85      176.42     14.82 o 
   2   0   7      122.59      112.78     16.19 o 
   3   0   7        0.02        1.70     16.05 o 
  -3   1   7       10.88       17.42     19.25 o 
  -2   1   7        2.67        1.21     15.41 o 
  -1   1   7       64.77       50.01     13.47 o 
   0   1   7      311.94      319.66     37.67 o 
   1   1   7        0.23       19.49     10.53 o 
   2   1   7      156.01      215.14     17.02 o 
   3   1   7       62.72       81.26     18.19 o 
   4   1   7        0.42       12.92     19.63 o 
  -3   2   7       22.13       58.99     18.81 o 
  -2   2   7      129.25      118.60     17.16 o 
  -1   2   7        0.36        5.13     11.56 o 
   0   2   7      117.61      122.23      9.48 o 
   1   2   7      165.13      136.20     12.45 o 
   2   2   7        0.11        2.02     14.55 o 
   3   2   7       10.04        0.45     17.92 o 
   4   2   7        3.60       17.55     20.30 o 
  -3   3   7        0.44       11.58     19.93 o 
  -2   3   7       43.83       50.06     15.33 o 
  -1   3   7      202.98      224.54     13.12 o 
   0   3   7       65.50       74.79      7.58 o 
   1   3   7      278.01      276.49     12.29 o 
   2   3   7       87.68       96.65     16.19 o 
   3   3   7        3.16       23.28     19.05 o 
   4   3   7        0.71       25.42     21.96 o 
  -3   4   7       10.96        9.47     19.81 o 
  -2   4   7        0.62        0.83     15.63 o 
  -1   4   7       92.66       87.61     10.83 o 
   0   4   7      235.29      230.06     12.78 o 
   1   4   7       25.20       23.31      7.30 o 
   2   4   7       87.47      104.71     15.49 o 
   3   4   7       10.36       17.86     21.67 o 
   4   4   7        0.04       25.21     25.21 o 
  -3   5   7        3.18       44.04     20.46 o 
  -2   5   7       24.48       63.01     17.60 o 
  -1   5   7        0.52       10.87     10.87 o 
   0   5   7      103.43      109.17      7.69 o 
   1   5   7      172.69      164.00     10.58 o 
   2   5   7        2.45       10.41     13.74 o 
   3   5   7        6.08       30.45     21.79 o 
   4   5   7        1.73       18.21     25.36 o 
  -3   6   7        0.18       15.51     21.26 o 
  -2   6   7       78.24       72.69     17.76 o 
  -1   6   7      221.66      218.49     12.42 o 
   0   6   7       19.17       32.28     11.59 o 
   1   6   7       44.99       30.07      9.30 o 
   2   6   7       66.43       81.85     14.22 o 
   3   6   7        5.31       18.75     21.56 o 
  -3   7   7        5.12       23.52     20.90 o 
  -2   7   7        0.63        6.32     16.54 o 
  -1   7   7      147.10      136.91     12.31 o 
   0   7   7      267.13      260.84     15.51 o 
   1   7   7        8.71        4.98      8.64 o 
   2   7   7       36.32       46.30     13.15 o 
   3   7   7       25.99       60.75     21.34 o 
  -2   8   7       41.37       60.97     16.99 o 
  -1   8   7       46.91       48.62     11.57 o 
   0   8   7       32.61       33.55      6.87 o 
   1   8   7       78.07       74.68      9.38 o 
   2   8   7        0.89        4.67     10.74 o 
   3   8   7       10.29       21.22     18.82 o 
  -2   9   7       13.98       34.71     15.43 o 
  -1   9   7       53.68       70.21     10.72 o 
   0   9   7       33.53       52.51     12.00 o 
   1   9   7        6.22        2.11      8.41 o 
   2   9   7       19.77       21.87      9.81 o 
   3   9   7        3.26       14.98     16.04 o 
  -2  10   7        5.00        1.14     13.28 o 
  -1  10   7        5.75       22.48      9.30 o 
   0  10   7        8.22        9.06      2.61 o 
   1  10   7        2.27        7.83      7.68 o 
   2  10   7        0.84        8.83      8.83 o 
  -1  11   7        3.60        9.04      8.51 o 
   0  11   7        1.52       16.90     10.78 o 
   1  11   7        0.95        0.59      7.03 o 
   0  -4   8        0.06        1.24     21.85 o 
  -1  -3   8       29.98        5.35     19.55 o 
   0  -3   8       12.72        1.24     12.08 o 
   1  -3   8        0.11        6.92     17.15 o 
   2  -3   8        2.61        8.92     17.38 o 
  -2  -2   8       41.90       32.21     18.54 o 
  -1  -2   8       15.12       32.69     19.81 o 
   0  -2   8       37.60       40.50     20.38 o 
   1  -2   8       20.49       43.94     17.20 o 
   2  -2   8        0.31        3.14     17.13 o 
  -2  -1   8       27.75       23.06     19.07 o 
  -1  -1   8       14.13       28.11     18.25 o 
   0  -1   8        0.10       14.18     14.18 o 
   1  -1   8       30.39       34.85     10.12 o 
   2  -1   8       15.84        9.15     17.30 o 
   3  -1   8        0.47       17.60     17.87 o 
  -2   0   8        0.13       14.58     19.76 o 
  -1   0   8      133.93      112.78     19.26 o 
   0   0   8       35.86       62.81     21.31 o 
   1   0   8        3.13       15.21     15.21 o 
   2   0   8        1.84        7.08     17.23 o 
   3   0   8        2.38       18.57     18.57 o 
  -2   1   8       48.58       64.61     19.74 o 
  -1   1   8       25.92       27.89     15.89 o 
   0   1   8      306.89      296.86     46.42 o 
   1   1   8      100.42       86.07     15.47 o 
   2   1   8       14.48        1.44     17.59 o 
   3   1   8        0.09        0.58     17.92 o 
  -3   2   8        6.85       19.75     22.71 o 
  -2   2   8       19.62        6.54     20.02 o 
  -1   2   8       71.51       51.14     15.14 o 
   0   2   8        1.81        8.64      8.85 o 
   1   2   8       75.90       64.43     13.23 o 
   2   2   8       54.03       60.00     17.81 o 
   3   2   8        7.05       28.78     19.45 o 
  -3   3   8       36.35       37.08     23.54 o 
  -2   3   8        9.20       12.66     19.81 o 
  -1   3   8       34.67       17.78     13.64 o 
   0   3   8      150.42      178.44     10.57 o 
   1   3   8       96.60       96.52     12.57 o 
   2   3   8        1.45       17.06     15.89 o 
   3   3   8       39.99       43.75     22.11 o 
  -3   4   8       26.68       12.60     22.72 o 
  -2   4   8      163.51      193.29     20.91 o 
  -1   4   8       45.06       41.75     12.38 o 
   0   4   8        2.64        4.19      8.15 o 
   1   4   8       70.80       56.00     11.25 o 
   2   4   8       61.43       69.73     16.61 o 
   3   4   8        2.14        7.53     22.30 o 
  -3   5   8        0.43       23.35     23.35 o 
  -2   5   8       27.52       21.06     18.49 o 
  -1   5   8      192.30      189.49     14.31 o 
   0   5   8       76.39       87.00      8.53 o 
   1   5   8        1.99       16.88      9.52 o 
   2   5   8       24.77       32.39     15.82 o 
   3   5   8       15.08       13.14     22.48 o 
  -3   6   8       28.16       60.83     23.98 o 
  -2   6   8       24.58       61.69     18.79 o 
  -1   6   8        0.16        5.32     12.55 o 
   0   6   8       84.95       95.24     14.35 o 
   1   6   8       51.43       40.70      9.34 o 
   2   6   8        1.26        0.93     14.19 o 
   3   6   8        6.89       20.30     23.44 o 
  -2   7   8       34.20       59.71     19.35 o 
  -1   7   8        3.78       10.87     12.34 o 
   0   7   8        0.55        1.38      6.79 o 
   1   7   8       39.84       31.15      9.82 o 
   2   7   8       33.70       45.65     13.33 o 
   3   7   8        2.86       19.56     22.29 o 
  -2   8   8        0.07       12.85     17.96 o 
  -1   8   8        1.02       21.76     12.67 o 
   0   8   8        7.54        1.52      8.92 o 
   1   8   8        1.59       12.40      8.90 o 
   2   8   8        8.72        8.42     13.34 o 
   3   8   8        7.72       22.47     22.47 o 
  -2   9   8        4.76       18.20     18.20 o 
  -1   9   8        0.49        1.76     12.15 o 
   0   9   8        2.83        1.82      6.79 o 
   1   9   8        0.74        0.98      8.37 o 
   2   9   8        0.57       14.40     10.75 o 
  -1  10   8        3.18        4.81     11.69 o 
   0  10   8        0.00        4.29      8.24 o 
   1  10   8        9.27       15.13      7.62 o 
   2  10   8        5.00        3.28      8.79 o 
  -1  11   8        6.98        3.84      9.51 o 
   0  11   8        6.76       19.48      6.39 o 
   1  11   8        1.06       11.13      6.42 o 
  -1  -2   9        7.57       20.19     21.95 o 
   0  -2   9        1.16       15.27     14.23 o 
   1  -2   9        2.65        9.91     19.14 o 
  -1  -1   9       10.93       25.71     21.37 o 
   0  -1   9       33.26       23.09     25.30 o 
   1  -1   9       12.31       16.96     20.24 o 
   2  -1   9        0.77        5.38     19.20 o 
  -2   0   9        6.07       39.42     22.28 o 
  -1   0   9       57.83       49.93     20.81 o 
   0   0   9       12.91       15.57     24.44 o 
   1   0   9       22.37       22.94     17.66 o 
   2   0   9       15.15        8.97     20.63 o 
  -2   1   9        6.21        3.58     22.60 o 
  -1   1   9       37.52       47.61     18.39 o 
   0   1   9      183.82      177.60     28.35 o 
   1   1   9       35.45       29.07     16.63 o 
   2   1   9       19.21       34.70     21.14 o 
   3   1   9       15.44       19.51     21.76 o 
  -2   2   9        5.76       42.60     22.80 o 
  -1   2   9        0.12       10.75     17.81 o 
   0   2   9       17.50       21.15      6.90 o 
   1   2   9       71.15       54.39     15.80 o 
   2   2   9        2.65       18.70     20.62 o 
   3   2   9       12.08       12.68     23.75 o 
  -2   3   9       11.01       36.65     23.28 o 
  -1   3   9       54.51       30.41     16.91 o 
   0   3   9        1.08        3.88     15.85 o 
   1   3   9       17.14       22.97     13.75 o 
   2   3   9       18.39       33.51     20.04 o 
   3   3   9        0.28       16.13     23.86 o 
  -2   4   9        1.04       21.35     21.86 o 
  -1   4   9       10.00       13.49     16.42 o 
   0   4   9       49.72       88.72     19.02 o 
   1   4   9        6.82       23.19     12.21 o 
   2   4   9       32.25       41.76     18.87 o 
   3   4   9        5.62       30.27     23.49 o 
  -2   5   9        9.87       20.58     22.22 o 
  -1   5   9        0.09       12.45     15.55 o 
   0   5   9       17.92       26.00      8.97 o 
   1   5   9       31.16       19.76     12.36 o 
   2   5   9        4.15       14.72     17.42 o 
   3   5   9        8.12       10.12     24.60 o 
  -2   6   9        0.76       40.79     20.01 o 
  -1   6   9        9.04       25.80     15.49 o 
   0   6   9        0.32        3.62      8.14 o 
   1   6   9       16.66        4.45     11.03 o 
   2   6   9       16.11       26.59     16.57 o 
   3   6   9        0.03       14.67     24.42 o 
  -2   7   9        0.29       14.78     20.51 o 
  -1   7   9       23.78       14.21     16.41 o 
   0   7   9       67.46       76.64     11.68 o 
   1   7   9        5.27        1.74     10.63 o 
   2   7   9        5.56       16.11     16.11 o 
   3   7   9        5.94       24.27     24.27 o 
  -2   8   9        4.16       31.64     20.03 o 
  -1   8   9        0.32        8.30     14.85 o 
   0   8   9       37.20       45.73      8.31 o 
   1   8   9       64.57       81.55     11.41 o 
   2   8   9        2.77        4.14     14.51 o 
   3   8   9        3.90       22.98     22.98 o 
  -1   9   9       17.99       24.53     14.82 o 
   0   9   9       15.29       27.43     16.23 o 
   1   9   9        4.24       16.17      9.21 o 
   2   9   9       13.81       30.78     12.29 o 
  -1  10   9        2.88        8.44     13.24 o 
   0  10   9       17.63       22.62      7.28 o 
   1  10   9        8.93       12.68      8.73 o 
   2  10   9        0.22        0.68     10.03 o 
   0  11   9        0.53        1.07     11.24 o 
   1  11   9        1.62        1.99      6.73 o 
   0  -1  10        8.19        0.08     15.27 o 
   1  -1  10        3.22        8.87     21.76 o 
  -1   0  10       10.44       13.93     23.05 o 
   0   0  10        4.33        0.57     15.07 o 
   1   0  10        0.07        1.26     20.21 o 
   2   0  10        2.58       15.59     23.64 o 
  -1   1  10        0.81       10.75     21.48 o 
   0   1  10       37.66       35.30     17.34 o 
   1   1  10        6.39       16.87     19.52 o 
   2   1  10        0.05       23.86     23.86 o 
  -1   2  10       20.97       10.18     21.28 o 
   0   2  10        7.33        8.70     12.83 o 
   1   2  10       68.82       86.36     18.13 o 
   2   2  10       14.91        6.81     22.94 o 
  -2   3  10        8.15       19.28     25.69 o 
  -1   3  10        6.78        6.63     20.76 o 
   0   3  10       15.33       20.98     11.92 o 
   1   3  10        0.13        5.28     17.02 o 
   2   3  10       13.13       13.46     22.96 o 
  -2   4  10       17.34       16.31     26.48 o 
  -1   4  10        8.24       13.68     19.39 o 
   0   4  10        7.14        0.43     11.25 o 
   1   4  10       23.04       16.11     14.72 o 
   2   4  10       12.86       14.95     22.31 o 
   3   4  10        0.05       29.57     25.61 o 
  -2   5  10       12.51       11.15     23.67 o 
  -1   5  10       63.12       62.03     18.96 o 
   0   5  10       23.20       19.56     14.54 o 
   1   5  10        0.04       13.79     13.79 o 
   2   5  10        7.55        4.94     19.99 o 
   3   5  10        7.43       21.35     25.59 o 
  -2   6  10        0.69       24.59     23.14 o 
  -1   6  10       10.01        7.17     17.70 o 
   0   6  10       48.72       48.90     10.58 o 
   1   6  10       23.11       10.86     12.80 o 
   2   6  10        1.73        6.95     17.84 o 
   3   6  10        1.17       26.71     25.93 o 
  -2   7  10        9.79       15.21     23.03 o 
  -1   7  10       11.29       14.18     17.19 o 
   0   7  10        0.30       14.79      8.94 o 
   1   7  10        9.61       13.49     12.47 o 
   2   7  10        8.58        7.55     17.25 o 
  -1   8  10        9.99       32.43     17.29 o 
   0   8  10        1.07        5.91      8.55 o 
   1   8  10        0.02       11.52     11.52 o 
   2   8  10        2.05       19.39     14.47 o 
  -1   9  10        0.01       14.81     15.31 o 
   0   9  10        0.22       16.34      7.85 o 
   1   9  10        3.57       15.47     10.34 o 
   2   9  10        0.54       18.80     12.80 o 
   0  10  10        0.17        8.36      8.36 o 
   1  10  10        0.06        9.56      9.56 o 
   0   1  11       13.89        4.10     20.89 o 
   0   2  11        7.75        5.36     14.40 o 
   1   2  11       36.45       56.66     19.87 o 
  -1   3  11        0.64       15.78     23.25 o 
   0   3  11        0.14       13.57     13.57 o 
   1   3  11        1.75        5.38     18.62 o 
   2   3  11        9.30        7.59     26.01 o 
  -1   4  11        2.25        7.12     22.02 o 
   0   4  11        8.21       18.38     12.72 o 
   1   4  11        0.94       19.83     15.47 o 
   2   4  11        0.76       12.35     23.81 o 
  -1   5  11        0.94        8.57     20.92 o 
   0   5  11        0.67        2.49     11.70 o 
   1   5  11        3.58       16.15     15.13 o 
   2   5  11        0.76       29.51     20.99 o 
  -1   6  11        2.86        6.37     20.07 o 
   0   6  11        0.03        8.66     10.63 o 
   1   6  11        1.63        0.00     14.47 o 
   2   6  11        0.97        4.49     20.33 o 
  -1   7  11        0.20        3.27     19.80 o 
   0   7  11        1.02       18.41     10.03 o 
   1   7  11        0.25       13.65     13.65 o 
   2   7  11        1.73       11.71     18.23 o 
  -1   8  11        0.22        2.05     17.93 o 
   0   8  11        4.40       12.68      9.23 o 
   1   8  11       10.71       29.16     12.29 o 
   0   9  11        0.16       11.69      8.77 o 
   1   9  11        5.79       12.28     12.28 o 
                                                 
